# Supplementary material for: The Diagnostic Challenge of Cystic Echinococcosis in Humans: First Assessment of Underreporting Rates in Mongolia
Source: Trop Med Infect Dis. 2024 Jul 19;9(7):163. doi: 10.3390/tropicalmed9070163 (PMC11281321; doi:10.3390/tropicalmed9070163)
Supplement: Supplementary file 1 [file tropicalmed-09-00163-s001.zip]

Archive with 1 entries (1 files):
- tropicalmed-3078661-supplementary.pdf
